# Supplementary material for: Multisite Injections of Canine Glial-Restricted Progenitors Promote Brain Myelination and Extend the Survival of Dysmyelinated Mice
Source: Int J Mol Sci. 2024 Oct 1;25(19):10580. doi: 10.3390/ijms251910580 (PMC11477205; doi:10.3390/ijms251910580)
Supplement: Supplementary file 1 [file ijms-25-10580-s001.zip]

Archive with 1 entries (1 files):
- ijms-3128281-supplementary.pdf
